# Supplementary material for: Ultra-large supramolecular coordination cages composed of endohedral Archimedean and Platonic bodies
Source: Nat Commun. 2017 May 9;8:15268. doi: 10.1038/ncomms15268 (PMC5436142; doi:10.1038/ncomms15268)
Supplement: Supplementary Data 1 — Structural coordinates of SK-1A (res-file in which disordered atom positions have been deleted for clarity). [file ncomms15268-s2.txt]

TITL SK1
CELL 1.54184 54.9305 55.3715 44.376 90 125.72 90
ZERR 8 0.0018 0.0018 0.0016 0 0.02 0
LATT 7
SYMM -x,y,-z
SFAC C H N O Cu
UNIT 1632 832 16 360 72
FVAR 1.00
C3A     1  0.501410  0.114110  0.557300  1.000000 0.073000 0.103000 =
        0.060000 -0.013000 0.045000 -0.015000
C4A     1  0.502110  0.113690  0.592500  1.000000 0.109000 0.110000 =
        0.084000 -0.024000 0.059000 -0.019000
C9A     1  0.502800  0.092700  0.607300  1.000000 0.173000 0.120000 =
        0.088000 -0.026000 0.102000 -0.022000
H9A     2  0.502120  0.078069  0.595956  1.000000 0.134000
C8A     1  0.504400  0.092600  0.639600  1.000000 0.242000 0.130000 =
        0.127000 -0.013000 0.132000 -0.015000
H8A     2  0.505227  0.077749  0.650550  1.000000 0.183000
C7A     1  0.505000  0.114100  0.656300  1.000000 0.270000 0.195000 =
        0.122000 -0.032000 0.142000 -0.027000
H7A     2  0.505919  0.113800  0.678176  1.000000 0.215000
C6A     1  0.504000  0.137300  0.639700  1.000000 0.209000 0.137000 =
        0.112000 -0.011000 0.114000 -0.033000
C5A     1  0.502300  0.135850  0.607500  1.000000 0.162000 0.118000 =
        0.070000 -0.018000 0.089000 -0.019000
H5A     2  0.501293  0.150155  0.595418  1.000000 0.124000
C10A    1  0.505200  0.159200  0.657700  1.000000 0.224000 0.137000 =
        0.120000 -0.045000 0.129000 -0.020000
C11A    1  0.507200  0.177000  0.673000  1.000000 0.234000 0.137000 =
        0.116000 -0.057000 0.124000 -0.029000
C12A    1  0.509700  0.199300  0.690500  1.000000 0.227000 0.134000 =
        0.126000 -0.036000 0.126000 -0.040000
C13A    1  0.513200  0.200600  0.724700  1.000000 0.213000 0.132000 =
        0.105000 -0.037000 0.113000 -0.030000
H13A    2  0.514256  0.185992  0.736280  1.000000 0.166000
C14A    1  0.515100  0.221300  0.741400  1.000000 0.202000 0.121000 =
        0.130000 -0.040000 0.122000 -0.022000
C15A    1  0.512300  0.242500  0.723200  1.000000 0.242000 0.124000 =
        0.128000 -0.037000 0.121000 -0.008000
H15A    2  0.514036  0.257469  0.734326  1.000000 0.189000
C16A    1  0.506700  0.241600  0.688400  1.000000 0.285000 0.135000 =
        0.141000 -0.019000 0.140000 0.002000
C17A    1  0.505400  0.221000  0.672700  1.000000 0.262000 0.141000 =
        0.127000 -0.038000 0.129000 -0.022000
H17A    2  0.501355  0.221060  0.649018  1.000000 0.202000
C18A    1  0.521600  0.221840  0.777500  1.000000 0.175000 0.127000 =
        0.116000 -0.054000 0.124000 -0.037000
C19A    1  0.525600  0.222770  0.806100  1.000000 0.143000 0.116000 =
        0.106000 -0.038000 0.095000 -0.023000
C20A    1  0.531800  0.223270  0.843300  1.000000 0.127000 0.110000 =
        0.105000 -0.030000 0.089000 -0.023000
C25A    1  0.533900  0.202200  0.860500  1.000000 0.170000 0.110000 =
        0.118000 -0.034000 0.096000 -0.034000
H25A    2  0.530904  0.187332  0.848655  1.000000 0.150000
C24A    1  0.540700  0.203230  0.895800  1.000000 0.177000 0.089000 =
        0.136000 -0.022000 0.099000 -0.022000
H24A    2  0.540994  0.188774  0.907096  1.000000 0.155000
C23A    1  0.547000  0.224470  0.914900  1.000000 0.149000 0.079000 =
        0.109000 -0.033000 0.094000 -0.027000
H23A    2  0.552428  0.224641  0.939266  1.000000 0.122000
C22A    1  0.544940  0.246040  0.896700  1.000000 0.082000 0.078000 =
        0.094000 -0.020000 0.068000 -0.012000
C21A    1  0.537290  0.245730  0.861200  1.000000 0.111000 0.088000 =
        0.085000 -0.016000 0.079000 -0.006000
H21A    2  0.535723  0.260186  0.849079  1.000000 0.098000
C26A    1  0.550770  0.270180  0.916700  1.000000 0.051000 0.072000 =
        0.089000 -0.034000 0.039000 -0.014000
C29A    1  0.505500  0.263400  0.672100  1.000000 0.325000 0.167000 =
        0.156000 -0.028000 0.149000 0.018000
C30A    1  0.502200  0.281300  0.657100  1.000000 0.272000 0.198000 =
        0.191000 -0.018000 0.133000 0.016000
C3D     1  0.510960  0.317950  0.929400  1.000000 0.060000 0.048000 =
        0.054000 -0.005000 0.028000 0.009000
C4D     1  0.480650  0.324270  0.919220  1.000000 0.067000 0.057000 =
        0.055000 0.011000 0.030000 0.015000
C9D     1  0.472340  0.320660  0.943500  1.000000 0.075000 0.078000 =
        0.063000 0.013000 0.034000 0.015000
H9D     2  0.485774  0.312799  0.966251  1.000000 0.091000
C8D     1  0.445330  0.328230  0.934900  1.000000 0.069000 0.098000 =
        0.097000 0.013000 0.053000 0.013000
H8D     2  0.440601  0.326002  0.951953  1.000000 0.102000
C7D     1  0.425130  0.339090  0.901400  1.000000 0.076000 0.096000 =
        0.102000 0.000000 0.057000 0.017000
H7D     2  0.406585  0.344320  0.895677  1.000000 0.106000
C6D     1  0.431770  0.342530  0.875400  1.000000 0.075000 0.104000 =
        0.085000 0.013000 0.042000 0.036000
C5D     1  0.459620  0.335180  0.884800  1.000000 0.087000 0.082000 =
        0.076000 0.008000 0.051000 0.016000
H5D     2  0.464439  0.337547  0.867923  1.000000 0.096000
C10D    1  0.410840  0.353830  0.840500  1.000000 0.084000 0.119000 =
        0.106000 0.039000 0.050000 0.048000
C11D    1  0.394500  0.364360  0.814000  1.000000 0.105000 0.146000 =
        0.121000 0.059000 0.059000 0.065000
C12D    1  0.374780  0.377550  0.777710  1.000000 0.118000 0.175000 =
        0.105000 0.057000 0.063000 0.064000
C17D    1  0.384360  0.383990  0.755900  1.000000 0.144000 0.215000 =
        0.124000 0.064000 0.075000 0.080000
H17D    2  0.403343  0.379083  0.762773  1.000000 0.196000
C16D    1  0.365870  0.397690  0.724000  1.000000 0.148000 0.232000 =
        0.134000 0.098000 0.093000 0.089000
C15D    1  0.337800  0.404950  0.713910  1.000000 0.129000 0.236000 =
        0.131000 0.106000 0.070000 0.087000
H15D    2  0.325292  0.414212  0.692335  1.000000 0.202000
C14D    1  0.328220  0.398510  0.735700  1.000000 0.116000 0.199000 =
        0.115000 0.083000 0.063000 0.079000
C13D    1  0.346710  0.384810  0.767590  1.000000 0.095000 0.165000 =
        0.130000 0.066000 0.058000 0.067000
H13D    2  0.340237  0.380454  0.782324  1.000000 0.162000
C18D    1  0.300900  0.407400  0.725800  1.000000 0.113000 0.176000 =
        0.126000 0.069000 0.055000 0.075000
C19D    1  0.277100  0.412870  0.716500  1.000000 0.113000 0.135000 =
        0.128000 0.072000 0.051000 0.045000
C20D    1  0.247300  0.421700  0.707800  1.000000 0.117000 0.134000 =
        0.121000 0.053000 0.063000 0.045000
C25D    1  0.235100  0.412000  0.725000  1.000000 0.134000 0.188000 =
        0.148000 0.087000 0.083000 0.060000
H25D    2  0.245083  0.399301  0.742034  1.000000 0.187000
C24D    1  0.208900  0.420500  0.717700  1.000000 0.117000 0.197000 =
        0.178000 0.098000 0.083000 0.053000
H24D    2  0.201134  0.414194  0.730112  1.000000 0.200000
C23D    1  0.193500  0.439270  0.690600  1.000000 0.095000 0.138000 =
        0.131000 0.063000 0.062000 0.021000
H23D    2  0.175285  0.445277  0.685169  1.000000 0.149000
C22D    1  0.204810  0.448640  0.672400  1.000000 0.057000 0.091000 =
        0.090000 0.017000 0.028000 0.018000
C21D    1  0.231420  0.439300  0.680700  1.000000 0.082000 0.102000 =
        0.082000 0.025000 0.030000 0.023000
H21D    2  0.238955  0.444987  0.667679  1.000000 0.119000
C26D    1  0.189170  0.468060  0.644400  1.000000 0.050000 0.079000 =
        0.054000 0.013000 0.015000 0.009000
C29D    1  0.374700  0.405000  0.703500  1.000000 0.179000 0.251000 =
        0.169000 0.092000 0.122000 0.080000
C30D    1  0.383200  0.410200  0.686300  1.000000 0.188000 0.226000 =
        0.213000 0.049000 0.134000 0.049000
O30     4  0.576360  0.280640  1.026900  1.000000 0.057000 0.071000 =
        0.048000 0.008000 0.026000 0.002000
C31     1  0.599100  0.284090  1.056400  1.000000 0.096000 0.081000 =
        0.074000 0.037000 0.059000 0.017000
H31     2  0.615472  0.290498  1.057672  1.000000 0.094000
N32     3  0.602350  0.279210  1.088400  1.000000 0.081000 0.106000 =
        0.083000 0.010000 0.037000 -0.001000
C34     1  0.578110  0.268440  1.088800  1.000000 0.103000 0.108000 =
        0.081000 0.031000 0.064000 0.017000
H34C    2  0.576891  0.276529  1.107304  1.000000 0.137000
H34F    2  0.582187  0.251413  1.094892  1.000000 0.137000
H34X    2  0.559228  0.270266  1.064572  1.000000 0.137000
C33     1  0.630700  0.284100  1.126300  1.000000 0.133000 0.350000 =
        0.083000 0.008000 0.032000 -0.083000
H33A    2  0.637516  0.269362  1.140782  1.000000 0.310000
H33B    2  0.626788  0.296237  1.138807  1.000000 0.310000
H33C    2  0.646070  0.290002  1.123792  1.000000 0.310000
C3G     1  0.130350  0.468640  0.545520  1.000000 0.075000 0.072000 =
        0.046000 -0.010000 0.019000 -0.012000
C4G     1  0.113940  0.450580  0.515500  1.000000 0.085000 0.100000 =
        0.069000 -0.018000 0.046000 -0.028000
C9G     1  0.085750  0.442800  0.505000  1.000000 0.104000 0.137000 =
        0.080000 -0.028000 0.057000 -0.048000
H9G     2  0.078027  0.448162  0.518002  1.000000 0.126000
C8G     1  0.069500  0.427200  0.475500  1.000000 0.129000 0.170000 =
        0.110000 -0.061000 0.064000 -0.085000
H8G     2  0.050060  0.422659  0.467370  1.000000 0.168000
C7G     1  0.081500  0.417800  0.457200  1.000000 0.147000 0.171000 =
        0.099000 -0.074000 0.080000 -0.077000
H7G     2  0.070919  0.406044  0.438615  1.000000 0.161000
C6G     1  0.108500  0.425850  0.466500  1.000000 0.140000 0.133000 =
        0.104000 -0.049000 0.084000 -0.062000
C5G     1  0.124600  0.442390  0.496200  1.000000 0.117000 0.108000 =
        0.092000 -0.031000 0.073000 -0.034000
H5G     2  0.143361  0.447944  0.503007  1.000000 0.119000
C10G    1  0.120800  0.416600  0.447900  1.000000 0.185000 0.145000 =
        0.133000 -0.086000 0.115000 -0.069000
C11G    1  0.131900  0.409700  0.434000  1.000000 0.179000 0.173000 =
        0.142000 -0.095000 0.120000 -0.074000
C12G    1  0.143100  0.402500  0.413400  1.000000 0.175000 0.196000 =
        0.149000 -0.084000 0.117000 -0.061000
C17G    1  0.172300  0.408900  0.425000  1.000000 0.200000 0.224000 =
        0.152000 -0.091000 0.133000 -0.069000
H17G    2  0.184122  0.418548  0.446313  1.000000 0.209000
C16G    1  0.184000  0.401700  0.406300  1.000000 0.180000 0.229000 =
        0.179000 -0.086000 0.132000 -0.075000
C15G    1  0.166200  0.387500  0.373300  1.000000 0.178000 0.244000 =
        0.151000 -0.106000 0.124000 -0.057000
H15G    2  0.174152  0.382181  0.360574  1.000000 0.209000
C14G    1  0.136600  0.381400  0.360200  1.000000 0.180000 0.213000 =
        0.150000 -0.093000 0.124000 -0.050000
C13G    1  0.125700  0.388900  0.380300  1.000000 0.165000 0.197000 =
        0.147000 -0.091000 0.114000 -0.053000
H13G    2  0.105950  0.384852  0.371325  1.000000 0.187000
C18G    1  0.118100  0.368900  0.326800  1.000000 0.197000 0.223000 =
        0.153000 -0.108000 0.124000 -0.052000
C19G    1  0.101500  0.358400  0.297800  1.000000 0.172000 0.214000 =
        0.184000 -0.115000 0.127000 -0.068000
C20G    1  0.083700  0.344500  0.264900  1.000000 0.157000 0.196000 =
        0.176000 -0.120000 0.118000 -0.083000
C25G    1  0.054700  0.338200  0.253400  1.000000 0.164000 0.262000 =
        0.219000 -0.161000 0.149000 -0.085000
H25G    2  0.048172  0.343097  0.267836  1.000000 0.231000
C24G    1  0.035400  0.325000  0.221200  1.000000 0.164000 0.282000 =
        0.247000 -0.173000 0.162000 -0.106000
H24G    2  0.016660  0.319574  0.214640  1.000000 0.248000
C23G    1  0.045700  0.320000  0.198700  1.000000 0.163000 0.243000 =
        0.219000 -0.156000 0.144000 -0.085000
H23G    2  0.032987  0.312058  0.175860  1.000000 0.227000
C22G    1  0.074600  0.326770  0.210400  1.000000 0.123000 0.155000 =
        0.176000 -0.093000 0.105000 -0.059000
C21G    1  0.093400  0.338710  0.243200  1.000000 0.132000 0.151000 =
        0.158000 -0.100000 0.111000 -0.058000
H21G    2  0.112804  0.342935  0.251033  1.000000 0.158000
C26G    1  0.084900  0.320570  0.185400  1.000000 0.102000 0.097000 =
        0.128000 -0.077000 0.083000 -0.034000
C29G    1  0.214200  0.406600  0.419900  1.000000 0.193000 0.232000 =
        0.194000 -0.094000 0.136000 -0.065000
C30G    1  0.236800  0.414100  0.426600  1.000000 0.192000 0.216000 =
        0.193000 -0.040000 0.124000 -0.020000
C3J     1  0.125800  0.272760  0.183000  1.000000 0.079000 0.094000 =
        0.056000 -0.023000 0.041000 0.008000
C4J     1  0.137760  0.248910  0.203100  1.000000 0.090000 0.086000 =
        0.064000 -0.019000 0.040000 0.006000
C9J     1  0.119100  0.229990  0.196700  1.000000 0.128000 0.099000 =
        0.085000 0.009000 0.047000 0.000000
H9J     2  0.098260  0.231681  0.179459  1.000000 0.136000
C8J     1  0.131100  0.208400  0.215600  1.000000 0.154000 0.137000 =
        0.100000 0.014000 0.058000 -0.023000
H8J     2  0.118370  0.195373  0.211077  1.000000 0.167000
C7J     1  0.162100  0.206000  0.241400  1.000000 0.125000 0.122000 =
        0.117000 0.014000 0.038000 0.014000
H7J     2  0.170480  0.191337  0.253872  1.000000 0.169000
C6J     1  0.180200  0.225800  0.248300  1.000000 0.090000 0.125000 =
        0.119000 0.008000 0.043000 0.004000
C5J     1  0.167850  0.246810  0.229000  1.000000 0.082000 0.104000 =
        0.079000 -0.005000 0.037000 0.002000
H5J     2  0.180365  0.260043  0.233825  1.000000 0.114000
C10J    1  0.212500  0.223600  0.276200  1.000000 0.123000 0.131000 =
        0.149000 0.010000 0.048000 0.011000
C11J    1  0.239300  0.222300  0.297500  1.000000 0.125000 0.131000 =
        0.167000 0.026000 0.056000 0.034000
C12J    1  0.271200  0.220900  0.324700  1.000000 0.109000 0.120000 =
        0.185000 0.033000 0.040000 0.025000
C17J    1  0.286600  0.241300  0.339400  1.000000 0.133000 0.127000 =
        0.207000 0.027000 0.061000 0.034000
H17J    2  0.276517  0.256227  0.331498  1.000000 0.214000
C15J    1  0.332900  0.218900  0.377600  1.000000 0.125000 0.133000 =
        0.171000 0.021000 0.048000 0.017000
H15J    2  0.353884  0.218433  0.394963  1.000000 0.199000
C14J    1  0.316700  0.198100  0.362500  1.000000 0.111000 0.133000 =
        0.164000 0.031000 0.058000 0.031000
C13J    1  0.285700  0.198400  0.335700  1.000000 0.107000 0.132000 =
        0.167000 0.023000 0.058000 0.039000
H13J    2  0.274873  0.184002  0.325396  1.000000 0.178000
C18J    1  0.332100  0.176200  0.373500  1.000000 0.114000 0.143000 =
        0.166000 0.037000 0.069000 0.031000
C19J    1  0.346600  0.157500  0.383800  1.000000 0.117000 0.151000 =
        0.150000 0.020000 0.046000 0.000000
C20J    1  0.363200  0.134900  0.396500  1.000000 0.088000 0.124000 =
        0.123000 0.015000 0.051000 0.019000
C25J    1  0.347100  0.112700  0.383400  1.000000 0.104000 0.152000 =
        0.156000 0.023000 0.028000 0.009000
H25J    2  0.326014  0.112252  0.367132  1.000000 0.199000
C24J    1  0.364400  0.091500  0.396200  1.000000 0.097000 0.142000 =
        0.157000 0.015000 0.046000 -0.008000
H24J    2  0.354892  0.076412  0.387480  1.000000 0.178000
C23J    1  0.394820  0.092390  0.420900  1.000000 0.064000 0.124000 =
        0.113000 0.010000 0.033000 0.000000
H23J    2  0.405646  0.077854  0.429821  1.000000 0.134000
C22J    1  0.409860  0.113460  0.433100  1.000000 0.065000 0.099000 =
        0.077000 0.004000 0.032000 0.004000
C21J    1  0.393550  0.134970  0.421000  1.000000 0.065000 0.123000 =
        0.093000 0.002000 0.038000 -0.005000
H21J    2  0.403749  0.149773  0.429943  1.000000 0.119000
C26J    1  0.443660  0.114200  0.458500  1.000000 0.096000 0.100000 =
        0.061000 0.000000 0.045000 0.003000
C16J    1  0.317800  0.240800  0.366700  1.000000 0.150000 0.133000 =
        0.183000 0.003000 0.065000 -0.005000
C29J    1  0.332000  0.262600  0.380700  1.000000 0.186000 0.154000 =
        0.227000 0.004000 0.089000 0.005000
C30J    1  0.345200  0.279700  0.391900  1.000000 0.206000 0.199000 =
        0.235000 -0.003000 0.105000 0.007000
C71     1  0.013500  0.291600  0.058800  1.000000 0.044000 0.188000 =
        0.089000 -0.050000 0.027000 -0.033000
H71     2  0.013295  0.308548  0.059621  1.000000 0.137000
N72     3 -0.011100  0.281100  0.032400  1.000000 0.084000 0.337000 =
        0.087000 -0.056000 0.054000 -0.069000
C73     1 -0.039200  0.298800  0.005000  1.000000 0.089000 0.430000 =
        0.155000 0.028000 -0.021000 -0.049000
H73A    2 -0.057803  0.290279 -0.004573  1.000000 0.420000
H73B    2 -0.038522  0.303774 -0.015440  1.000000 0.420000
H73C    2 -0.038059  0.312937  0.018706  1.000000 0.420000
C74     1 -0.011800  0.255200  0.032000  1.000000 0.270000 0.380000 =
        0.180000 -0.180000 0.173000 -0.250000
H74A    2  0.006994  0.249106  0.053488  1.000000 0.379000
H74B    2 -0.014624  0.249392  0.009543  1.000000 0.379000
H74C    2 -0.028214  0.249705  0.032698  1.000000 0.379000
O1M     4  0.096650  0.291260  0.098810  1.000000 0.071000 0.082000 =
        0.080000 -0.015000 0.048000 -0.010000
O2M     4  0.137500  0.313750  0.134510  1.000000 0.072000 0.079000 =
        0.113000 -0.034000 0.059000 -0.019000
C3M     1  0.121110  0.299800  0.107800  1.000000 0.052000 0.068000 =
        0.088000 -0.003000 0.040000 0.002000
C4M     1  0.131250  0.291950  0.084200  1.000000 0.071000 0.069000 =
        0.103000 -0.008000 0.054000 -0.011000
C9M     1  0.115830  0.275010  0.056900  1.000000 0.084000 0.088000 =
        0.096000 -0.017000 0.066000 -0.018000
H9M     2  0.098515  0.267834  0.052505  1.000000 0.097000
C8M     1  0.125800  0.268510  0.035900  1.000000 0.121000 0.105000 =
        0.112000 -0.022000 0.071000 -0.036000
H8M     2  0.114361  0.257622  0.016169  1.000000 0.133000
C7M     1  0.153100  0.277800  0.043200  1.000000 0.126000 0.125000 =
        0.146000 -0.037000 0.099000 -0.032000
H7M     2  0.160086  0.272921  0.029206  1.000000 0.144000
C6M     1  0.168500  0.294130  0.071500  1.000000 0.118000 0.125000 =
        0.141000 -0.038000 0.098000 -0.029000
C5M     1  0.157970  0.301520  0.092500  1.000000 0.114000 0.098000 =
        0.096000 -0.015000 0.078000 -0.014000
H5M     2  0.168879  0.312767  0.111906  1.000000 0.111000
C10M    1  0.196400  0.304360  0.078500  1.000000 0.108000 0.159000 =
        0.180000 -0.046000 0.111000 -0.030000
C11M    1  0.218300  0.313140  0.085700  1.000000 0.102000 0.139000 =
        0.176000 -0.045000 0.105000 -0.034000
C12M    1  0.245800  0.322000  0.094600  1.000000 0.126000 0.175000 =
        0.183000 -0.055000 0.121000 -0.041000
C17M    1  0.263200  0.337200  0.124200  1.000000 0.136000 0.207000 =
        0.187000 -0.052000 0.141000 -0.038000
H17M    2  0.256356  0.342176  0.138276  1.000000 0.179000
C16M    1  0.290900  0.345500  0.133800  1.000000 0.153000 0.204000 =
        0.194000 -0.069000 0.134000 -0.048000
C15M    1  0.299000  0.340700  0.110000  1.000000 0.130000 0.193000 =
        0.202000 -0.082000 0.128000 -0.061000
H15M    2  0.316275  0.347905  0.114269  1.000000 0.188000
C14M    1  0.282200  0.325500  0.080600  1.000000 0.127000 0.177000 =
        0.198000 -0.070000 0.129000 -0.030000
C13M    1  0.254400  0.315900  0.071100  1.000000 0.132000 0.175000 =
        0.189000 -0.061000 0.126000 -0.049000
H13M    2  0.242334  0.306033  0.050206  1.000000 0.175000
C18M    1  0.291700  0.318800  0.058500  1.000000 0.133000 0.190000 =
        0.195000 -0.064000 0.128000 -0.043000
C19M    1  0.300500  0.312300  0.040600  1.000000 0.116000 0.172000 =
        0.194000 -0.066000 0.113000 -0.058000
C20M    1  0.311200  0.303300  0.019000  1.000000 0.110000 0.190000 =
        0.171000 -0.072000 0.106000 -0.048000
C25M    1  0.292500  0.291700 -0.014400  1.000000 0.128000 0.244000 =
        0.207000 -0.092000 0.108000 -0.055000
H25M    2  0.272322  0.289102 -0.023615  1.000000 0.224000
C24M    1  0.302800  0.283800 -0.035000  1.000000 0.134000 0.237000 =
        0.180000 -0.108000 0.099000 -0.053000
H24M    2  0.289698  0.276006 -0.057887  1.000000 0.216000
C23M    1  0.331400  0.287280 -0.022000  1.000000 0.070000 0.187000 =
        0.142000 -0.077000 0.064000 -0.056000
H23M    2  0.338178  0.281736 -0.035899  1.000000 0.158000
C22M    1  0.350400  0.298370  0.010000  1.000000 0.086000 0.110000 =
        0.113000 -0.030000 0.069000 -0.029000
C21M    1  0.340060  0.307020  0.031000  1.000000 0.090000 0.103000 =
        0.140000 -0.030000 0.078000 -0.032000
H21M    2  0.353323  0.315371  0.053320  1.000000 0.125000
C29N    1  0.305900  0.364300  0.159200  0.312000 0.212000 0.213000 =
        0.212000 -0.000800 0.124000 -0.000400
C30N    1  0.321200  0.376500  0.186300  0.312000 0.199000 0.255000 =
        0.222000 -0.079000 0.136000 -0.050000
C31N    1  0.344600  0.390100  0.216300  0.312000 0.223000 0.291000 =
        0.229000 -0.113000 0.135000 -0.084000
C32N    1  0.343800  0.415300  0.217600  0.312000 0.230000 0.297000 =
        0.229000 -0.122000 0.142000 -0.089000
H32N    2  0.331158  0.424086  0.195612  0.312000 0.297000
C33N    1  0.361800  0.427300  0.251400  0.312000 0.247000 0.302000 =
        0.236000 -0.144000 0.140000 -0.105000
C34N    1  0.380500  0.414300  0.284200  0.312000 0.258000 0.314000 =
        0.247000 -0.152000 0.146000 -0.109000
H34N    2  0.392817  0.422387  0.306941  0.312000 0.329000
C35N    1  0.380800  0.389200  0.282900  0.312000 0.258000 0.319000 =
        0.250000 -0.138000 0.137000 -0.107000
H35N    2  0.393110  0.380372  0.305012  0.312000 0.339000
C36N    1  0.363200  0.377100  0.249300  0.312000 0.243000 0.301000 =
        0.239000 -0.131000 0.127000 -0.097000
H36N    2  0.363701  0.360197  0.248687  0.312000 0.323000
C37N    1  0.362600  0.454100  0.253300  0.312000 0.240000 0.300000 =
        0.220000 -0.140000 0.153000 -0.100000
O38N    4  0.341100  0.464100  0.220800  0.312000 0.380000 0.082000 =
        0.130000 -0.049000 0.140000 -0.020000
O39N    4  0.380400  0.465700  0.280600  0.312000 0.190000 0.110000 =
        0.200000 -0.013000 0.060000 0.029000
O1P     4  0.580440  0.330140  1.002940  1.000000 0.107000 0.051000 =
        0.068000 -0.012000 0.056000 -0.017000
O2P     4  0.569740  0.349710  0.952450  1.000000 0.101000 0.054000 =
        0.077000 0.008000 0.062000 0.001000
C3P     1  0.577930  0.348970  0.985000  1.000000 0.091000 0.045000 =
        0.096000 0.008000 0.069000 0.011000
C4P     1  0.588830  0.371480  1.006900  1.000000 0.136000 0.050000 =
        0.102000 0.007000 0.086000 -0.006000
C5P     1  0.585650  0.393010  0.990000  1.000000 0.142000 0.053000 =
        0.112000 -0.007000 0.089000 -0.005000
H5P     2  0.577107  0.393326  0.964503  1.000000 0.113000
C9P     1  0.602200  0.371900  1.044900  1.000000 0.209000 0.070000 =
        0.131000 -0.012000 0.128000 -0.037000
H9P     2  0.604152  0.357270  1.056864  1.000000 0.144000
C8P     1  0.612600  0.392840  1.065900  1.000000 0.248000 0.088000 =
        0.140000 -0.035000 0.120000 -0.055000
H8P     2  0.623671  0.392624  1.091877  1.000000 0.186000
C7P     1  0.605400  0.415100  1.045100  1.000000 0.268000 0.089000 =
        0.146000 -0.012000 0.127000 -0.046000
H7P     2  0.608409  0.429958  1.057051  1.000000 0.197000
C6P     1  0.594990  0.414860  1.010340  1.000000 0.208000 0.074000 =
        0.140000 0.007000 0.122000 -0.009000
C10P    1  0.590660  0.437630  0.991320  1.000000 0.184000 0.157000 =
        0.167000 -0.001000 0.102000 0.002000
C11P    1  0.588700  0.453830  0.978040  1.000000 0.184000 0.166000 =
        0.171000 0.005000 0.105000 -0.001000
C12P    1  0.585910  0.476280  0.959640  1.000000 0.184000 0.178000 =
        0.180000 -0.005000 0.104000 -0.002000
C17P    1  0.575400  0.477790  0.921250  1.000000 0.190000 0.168000 =
        0.181000 0.006000 0.108000 -0.002000
H17P    2  0.568132  0.463493  0.907227  1.000000 0.216000
C16P    1  0.575020  0.500000  0.901840  0.500000 0.193000 0.180000 =
        0.187000 0.000000 0.114000 0.000000
C13P    1  0.595810  0.500000  0.978450  0.500000 0.187000 0.177000 =
        0.181000 0.000000 0.105000 0.000000
H13P    2  0.609482  0.500000  1.004457  0.500000 0.220000
C29P    1  0.567250  0.500000  0.864630  0.500000 0.212000 0.201000 =
        0.209000 0.000000 0.119000 0.000000
C30P    1  0.561660  0.500000  0.837760  0.500000 0.234000 0.224000 =
        0.228000 0.000000 0.132000 0.000000
O1R     4  0.065790  0.331290  0.096900  1.000000 0.074000 0.068000 =
        0.148000 -0.020000 0.035000 0.003000
O2R     4  0.107100  0.350780  0.141240  1.000000 0.087000 0.068000 =
        0.126000 -0.017000 0.052000 -0.011000
C3R     1  0.080700  0.349020  0.110700  1.000000 0.082000 0.068000 =
        0.167000 -0.027000 0.053000 0.001000
C11R    1  0.099200  0.453600  0.109600  1.000000 0.188000 0.177000 =
        0.193000 -0.002000 0.103000 -0.003000
Cu1     5  0.500000  0.090640  0.500000  0.500000 0.086200 0.088800 =
        0.071100 0.000000 0.048800 0.000000
Cu2     5  0.500000  0.138110  0.500000  0.500000 0.098300 0.099200 =
        0.094200 0.000000 0.061100 0.000000
Cu3     5  0.568810  0.297860  0.979820  1.000000 0.072700 0.062200 =
        0.066100 0.003700 0.043800 0.003000
Cu4     5  0.558420  0.320780  0.921500  1.000000 0.090000 0.078600 =
        0.084600 0.007000 0.057400 0.005300
Cu5     5  0.139290  0.500000  0.601320  0.500000 0.061000 0.097000 =
        0.068400 0.000000 0.035200 0.000000
Cu6     5  0.181220  0.500000  0.589830  0.500000 0.064100 0.087400 =
        0.075800 0.000000 0.038900 0.000000
Cu7     5  0.077540  0.299790  0.123200  1.000000 0.064300 0.086200 =
        0.097000 -0.029100 0.043800 -0.009300
Cu8     5  0.128640  0.321770  0.170450  1.000000 0.084900 0.099500 =
        0.112400 -0.028100 0.056300 -0.009900
C13R    1  0.102830  0.500000  0.113630  0.500000 0.238000 0.233000 =
        0.241000 0.000000 0.136000 0.000000
H13R    2  0.082303  0.500000  0.093982  0.500000 0.288000
C12R    1  0.116070  0.476970  0.126310  1.000000 0.220000 0.210000 =
        0.226000 -0.005000 0.124000 0.009000
C17R    1  0.147830  0.477900  0.155740  1.000000 0.208000 0.201000 =
        0.213000 -0.002000 0.119000 -0.006000
H17R    2  0.157919  0.463047  0.164604  1.000000 0.251000
C16R    1  0.165960  0.500000  0.173240  0.500000 0.224000 0.214000 =
        0.222000 0.000000 0.127000 0.000000
C29R    1  0.196870  0.500000  0.205410  0.500000 0.244000 0.239000 =
        0.244000 0.000000 0.139000 0.000000
C30R    1  0.219140  0.500000  0.228600  0.500000 0.268000 0.261000 =
        0.267000 0.000000 0.152000 0.000000
O1A     4  0.500510  0.094020  0.544290  1.000000 0.103000 0.077000 =
        0.072000 -0.018000 0.053000 -0.014000
O2A     4  0.500410  0.134580  0.544240  1.000000 0.114000 0.085000 =
        0.073000 -0.012000 0.065000 -0.007000
O1W     4  0.500000  0.051520  0.500000  0.500000 0.192000 0.062000 =
        0.104000 0.000000 0.058000 0.000000
O27A    4  0.556870  0.269290  0.948960  1.000000 0.109000 0.066000 =
        0.065000 -0.008000 0.066000 -0.002000
O28A    4  0.549010  0.288780  0.899140  1.000000 0.107000 0.071000 =
        0.070000 0.002000 0.064000 0.000000
O27D    4  0.164340  0.474770  0.637540  1.000000 0.063000 0.105000 =
        0.059000 0.020000 0.031000 0.004000
O28D    4  0.199940  0.474960  0.627940  1.000000 0.061000 0.095000 =
        0.073000 0.019000 0.034000 0.010000
O1G     4  0.120510  0.475040  0.562940  1.000000 0.070000 0.130000 =
        0.050000 -0.020000 0.039000 -0.014000
O2G     4  0.156010  0.475130  0.552900  1.000000 0.071000 0.089000 =
        0.071000 -0.026000 0.046000 -0.028000
O28G    4  0.111320  0.326010  0.198240  1.000000 0.075000 0.114000 =
        0.106000 -0.055000 0.054000 -0.026000
O27G    4  0.065950  0.311120  0.154630  1.000000 0.087000 0.124000 =
        0.158000 -0.084000 0.083000 -0.029000
O1J     4  0.097110  0.272110  0.156730  1.000000 0.072000 0.090000 =
        0.067000 -0.019000 0.045000 -0.017000
O2J     4  0.142740  0.290040  0.192560  1.000000 0.068000 0.087000 =
        0.088000 -0.024000 0.035000 -0.022000
O27J    4  0.456260  0.093710  0.468210  1.000000 0.081000 0.088000 =
        0.093000 0.002000 0.043000 0.000000
O28J    4  0.456060  0.134570  0.468500  1.000000 0.080000 0.081000 =
        0.094000 -0.005000 0.040000 0.000000
O6W     4  0.215280  0.500000  0.580400  0.500000 0.094000 0.146000 =
        0.141000 0.000000 0.082000 0.000000
O4W     4  0.547420  0.338210  0.872200  1.000000 0.195000 0.119000 =
        0.172000 0.024000 0.150000 0.019000
O5W     4  0.106180  0.500000  0.612600  0.500000 0.085000 0.379000 =
        0.074000 0.000000 0.059000 0.000000
O2W     4  0.500000  0.176450  0.500000  0.500000 0.191000 0.132000 =
        0.182000 0.000000 0.112000 0.000000
O70     4  0.035950  0.281860  0.081790  1.000000 0.039000 0.108000 =
        0.092000 -0.054000 0.026000 -0.026000
O8W     4  0.170670  0.338410  0.210600  1.000000 0.144000 0.171000 =
        0.164000 -0.050000 0.083000 -0.041000
Cu13    5  0.331140  0.500000  0.554610  0.156000 0.108000 0.232000 =
        0.112000 0.000000 0.074000 0.000000
Cu14    5  0.373160  0.500000  0.542860  0.156000 0.097000 0.243000 =
        0.115000 0.000000 0.074000 0.000000
O13W    4  0.297500  0.500000  0.565400  0.156000 0.221000
O14W    4  0.409500  0.500000  0.536700  0.156000 0.221000
C31I    1  0.266100  0.424900  0.436500  0.312000 0.191000
C32I    1  0.281900  0.441800  0.464800  0.312000 0.190000
H32I    2  0.276808  0.444416  0.481368  0.312000 0.228000
C33I    1  0.305200  0.454700  0.468500  0.312000 0.192000
C34I    1  0.312700  0.450800  0.444000  0.312000 0.216000
H34I    2  0.328489  0.459601  0.446510  0.312000 0.259000
C35I    1  0.297000  0.433900  0.415700  0.312000 0.208000
H35I    2  0.302070  0.431295  0.399052  0.312000 0.250000
C36I    1  0.273700  0.421000  0.411900  0.312000 0.195000
H36I    2  0.263020  0.409549  0.392752  0.312000 0.234000
C37I    1  0.322700  0.470500  0.499100  0.312000 0.187000
O38I    4  0.312000  0.475700  0.516800  0.312000 0.136000 0.230000 =
        0.113000 -0.030000 0.062000 -0.099000
O39I    4  0.348600  0.474900  0.508700  0.312000 0.160000 0.240000 =
        0.270000 -0.140000 0.170000 -0.070000
C31F    1  0.395900  0.418000  0.660800  0.312000 0.225000
C32F    1  0.384400  0.439900  0.642500  0.312000 0.231000
H32F    2  0.368850  0.447470  0.642011  0.312000 0.277000
C33F    1  0.395900  0.450700  0.625000  0.312000 0.229000
C34F    1  0.418900  0.439500  0.625800  0.312000 0.231000
H34O    2  0.426715  0.446737  0.613915  0.312000 0.278000
C35F    1  0.430400  0.417500  0.644000  0.312000 0.234000
H35F    2  0.445979  0.409984  0.644540  0.312000 0.280000
C36F    1  0.418900  0.406800  0.661500  0.312000 0.227000
H36F    2  0.426680  0.391973  0.673900  0.312000 0.272000
C37F    1  0.379700  0.468000  0.596000  0.312000 0.224000
O38F    4  0.356500  0.476500  0.591700  0.312000 0.260000 0.230000 =
        0.150000 0.110000 0.160000 0.090000
O39F    4  0.390300  0.474300  0.578300  0.312000 0.160000 0.260000 =
        0.300000 0.120000 0.160000 0.080000
Cu17    5  0.500000  0.302800  0.500000  0.156000 0.193000 0.140000 =
        0.155000 0.000000 0.085000 0.000000
Cu18    5  0.500000  0.350240  0.500000  0.156000 0.203000 0.124000 =
        0.155000 0.000000 0.095000 0.000000
O17W    4  0.500000  0.263500  0.500000  0.156000 0.390000 0.170000 =
        0.240000 0.000000 0.190000 0.000000
O18W    4  0.500000  0.389500  0.500000  0.156000 0.310000 0.080000 =
        0.350000 0.000000 0.190000 0.000000
C31L    1  0.367500  0.302900  0.409700  0.312000 0.221000
C32L    1  0.397800  0.303500  0.424500  0.312000 0.227000
H32L    2  0.407777  0.289261  0.426040  0.312000 0.273000
C33L    1  0.413400  0.325200  0.437000  0.312000 0.240000
C34L    1  0.398600  0.346300  0.434700  0.312000 0.241000
H34L    2  0.409152  0.360987  0.443120  0.312000 0.289000
C35L    1  0.368300  0.345600  0.419900  0.312000 0.241000
H35L    2  0.358301  0.359894  0.418349  0.312000 0.290000
C36L    1  0.352700  0.323900  0.407400  0.312000 0.226000
H36L    2  0.332188  0.323485  0.397423  0.312000 0.272000
C37L    1  0.445000  0.326400  0.464600  0.312000 0.256000
O38L    4  0.457700  0.305800  0.471100  0.312000 0.140000 0.150000 =
        0.240000 -0.040000 0.120000 -0.026000
O39L    4  0.458200  0.346900  0.475800  0.312000 0.160000 0.270000 =
        0.270000 0.110000 0.130000 0.120000
C31C    1  0.517300  0.303600  0.647900  0.312000 0.221000
C32C    1  0.512400  0.303900  0.613400  0.312000 0.214000
H32C    2  0.511616  0.289269  0.602042  0.312000 0.256000
C33C    1  0.508600  0.325700  0.595700  0.312000 0.224000
C34C    1  0.509800  0.347300  0.612500  0.312000 0.235000
H34Q    2  0.507209  0.362052  0.600597  0.312000 0.281000
C35C    1  0.514700  0.347000  0.647000  0.312000 0.225000
H35C    2  0.515448  0.361580  0.658397  0.312000 0.270000
C36C    1  0.518400  0.325100  0.664700  0.312000 0.224000
H36C    2  0.521771  0.324952  0.688020  0.312000 0.269000
C37C    1  0.502300  0.325300  0.559600  0.312000 0.233000
O38C    4  0.501200  0.305800  0.543900  0.312000 0.280000 0.180000 =
        0.108000 0.003000 0.130000 -0.030000
O39C    4  0.501000  0.344600  0.543000  0.312000 0.300000 0.280000 =
        0.190000 -0.040000 0.200000 0.030000
Cu19    5  0.340800  0.500000  0.216900  0.156000 0.195000 0.194000 =
        0.132000 0.000000 0.065000 0.000000
Cu20    5  0.383350  0.500000  0.288500  0.156000 0.183000 0.151000 =
        0.133000 0.000000 0.053000 0.000000
O19W    4  0.303200  0.500000  0.158600  0.156000 0.350000 0.230000 =
        0.170000 0.000000 0.100000 0.000000
O20W    4  0.416100  0.500000  0.348000  0.156000 0.160000 0.180000 =
        0.130000 0.000000 0.050000 0.000000
C31Q    1  0.554300  0.500000  0.797400  0.156000 0.235000
C32Q    1  0.577100  0.500000  0.792600  0.156000 0.214000
H32Q    2  0.597235  0.500000  0.813393  0.156000 0.257000
C33Q    1  0.570100  0.500000  0.757000  0.156000 0.202000
C34Q    1  0.540300  0.500000  0.726300  0.156000 0.245000
H34S    2  0.535645  0.500000  0.702249  0.156000 0.294000
C35Q    1  0.517500  0.500000  0.731100  0.156000 0.247000
H35Q    2  0.497365  0.500000  0.710318  0.156000 0.296000
C36Q    1  0.524500  0.500000  0.766700  0.156000 0.235000
H36Q    2  0.509020  0.500000  0.769924  0.156000 0.282000
C37Q    1  0.596000  0.500000  0.755300  0.156000 0.196000
O38Q    4  0.623700  0.500000  0.782900  0.156000 0.186000 0.186000 =
        0.186000 0.000000 0.109000 0.000000
O39Q    4  0.586800  0.500000  0.721500  0.156000 0.088000 0.370000 =
        0.090000 0.000000 0.063000 0.000000
C31S    1  0.251200  0.500000  0.246000  0.156000 0.274000
C32S    1  0.274100  0.500000  0.241200  0.156000 0.279000
H32S    2  0.269376  0.500000  0.217172  0.156000 0.335000
C33S    1  0.303800  0.500000  0.272000  0.156000 0.267000
C34S    1  0.310800  0.500000  0.307500  0.156000 0.282000
H34T    2  0.330911  0.500000  0.328327  0.156000 0.338000
C35S    1  0.288000  0.500000  0.312300  0.156000 0.289000
H35S    2  0.292601  0.500000  0.336342  0.156000 0.347000
C36S    1  0.258100  0.500000  0.282000  0.156000 0.287000
H36S    2  0.242679  0.500000  0.284772  0.156000 0.345000
C37S    1  0.326400  0.500000  0.263900  0.156000 0.240000
O38S    4  0.311600  0.500000  0.228300  0.156000 0.080000 0.350000 =
        0.140000 0.000000 0.060000 0.000000
O39S    4  0.351500  0.500000  0.296200  0.156000 0.100000 0.300000 =
        0.140000 0.000000 0.080000 0.000000
O27M    4  0.390690  0.293660  0.006730  1.000000 0.074000 0.093000 =
        0.085000 -0.029000 0.066000 -0.020000
O28M    4  0.398590  0.314090  0.054580  1.000000 0.078000 0.080000 =
        0.107000 -0.012000 0.065000 -0.011000
C26M    1  0.382480  0.301620  0.025000  1.000000 0.064000 0.069000 =
        0.085000 -0.003000 0.050000 -0.012000
O2D     4  0.517560  0.323410  0.908240  1.000000 0.081000 0.089000 =
        0.058000 0.016000 0.056000 0.016000
O1D     4  0.527360  0.306020  0.960040  1.000000 0.060000 0.071000 =
        0.072000 0.014000 0.043000 0.017000
C4R     1  0.065200  0.372200  0.096800  0.483000 0.116000 0.083000 =
        0.172000 -0.001000 0.044000 0.009000
C5R     1  0.082700  0.392900  0.107800  0.483000 0.130000 0.089000 =
        0.171000 0.007000 0.059000 0.011000
H5R     2  0.103519  0.391981  0.125670  0.483000 0.177000
C6R     1  0.069300  0.415100  0.092200  0.483000 0.156000 0.119000 =
        0.164000 0.011000 0.067000 -0.004000
C7R     1  0.038400  0.416500  0.065700  0.483000 0.160000 0.115000 =
        0.178000 0.024000 0.045000 0.013000
H7R     2  0.029348  0.431482  0.055171  0.483000 0.219000
C8R     1  0.021000  0.395700  0.054800  0.483000 0.159000 0.123000 =
        0.195000 0.030000 0.029000 0.015000
H8R     2  0.000135  0.396666  0.036841  0.483000 0.243000
C9R     1  0.034400  0.373600  0.070300  0.483000 0.134000 0.096000 =
        0.184000 0.018000 0.032000 0.004000
H9R     2  0.022613  0.359508  0.062926  0.483000 0.209000
C10R    1  0.083800  0.436700  0.106400  0.483000 0.158000 0.151000 =
        0.161000 0.002000 0.090000 -0.001000
END
